# Supplementary material for: The Butterfly Effect: Mild Soil Pollution with Heavy Metals Elicits Major Biological Consequences in Cobalt-Sensitized Broad Bean Model Plants
Source: Antioxidants (Basel). 2022 Apr 18;11(4):793. doi: 10.3390/antiox11040793 (PMC9028058; doi:10.3390/antiox11040793)
Supplement: Supplementary file 1 [file antioxidants-11-00793-s001.zip]

Archive with 1 entries (1 files):
- antioxidants-1684394-supplementary-done.pdf
